# Supplementary material for: A self-training program for sensory substitution devices
Source: PLoS One. 2021 Apr 27;16(4):e0250281. doi: 10.1371/journal.pone.0250281 (PMC8078811; doi:10.1371/journal.pone.0250281)
Supplement: S1 Dataset — (XLSX) [file pone.0250281.s003.xlsx]

## Sheet: pre&post training success rate
Group	Participant	Pre-training test success rate	Post-training test success rate
Auditory only (unisensory)	1	0.466667	0.464286
	2	0.266667	0.586207
	3	0.4	0.413793
	4	0.3	0.793103
	5	0.266667	0.62069
	6	0.5	0.689655
	7	0.413793	0.689655
	8	0.533333	0.821429
	9	0.333333	0.758621
	10	0.566667	0.586207
Interleaved audio-visual (multisensory)	1	0.233333	0.758621
	2	0.6	0.827586
	3	0.482759	0.551724
	4	0.633333	0.793103
	5	0.533333	0.689655
	6	0.37931	0.62069
	7	0.3	0.482759
	8	0.428571	0.724138
	9	0.551724	0.785714
	10	0.225806	0.586207
Simultaneous audio-visual (multisensory)	1	0.333333	0.689655
	2	0.5	0.62069
	3	0.6	0.785714
	4	0.466667	0.758621
	5	0.333333	0.448276
	6	0.333333	0.551724
	7	0.310345	0.62069
	8	0.172414	0.413793
	9	0.4	0.448276
	10	0.387097	0.571429
Simultaneous textual description (multisensory)	1	0.333333	0.785714
	2	0.37931	0.551724
	3	0.266667	0.517241
	4	0.37931	0.62069
	5	0.566667	0.551724
	6	0.266667	0.586207
	7	0.5	0.655172
	8	0.366667	0.62069
	9	0.482759	0.344828
	10	0.566667	0.724138

## Sheet: end lesson quiz
Group	Participant	End lesson quiz - number of attempts
		1	2	3	4	5	6	7	8
Auditory only (unisensory)	1	1	1	1	2	0	0	0	0
	2	1	2	1	2	0	0	0	0
	3	1	1	0	0	0	0	0	0
	4	1	1	1	1	1	1	1	0
	5	1	1	1	1	1	1	2	0
	6	1	1	1	1	1	1	0	0
	7	1	1	1	1	1	1	0	0
	8	1	1	1	1	1	1	0	0
	9	1	1	1	1	1	1	1	1
	10	1	1	1	1	1	1	1	0
Interleaved audio-visual (multisensory)	1	1	1	1	2	1	1	3	0
	2	1	1	1	1	1	1	1	1
	3	1	1	1	2	1	1	0	0
	4	1	1	1	1	1	1	1	1
	5	1	1	1	1	1	1	2	0
	6	1	1	1	1	1	1	1	0
	7	1	1	1	2	1	1	0	0
	8	1	1	1	1	1	1	1	0
	9	1	1	1	1	1	1	2	1
	10	1	1	1	1	1	1	1	0
Simultaneous audio-visual (multisensory)	1	1	1	1	1	1	3	1	1
	2	1	1	1	1	2	1	2	0
	3	1	1	1	1	1	1	1	1
	4	1	1	1	1	1	2	2	0
	5	2	3	1	2	2	1	0	0
	6	1	1	1	1	1	2	2	1
	7	1	1	1	1	1	4	1	0
	8	1	1	1	1	2	2	1	0
	9	1	1	1	1	1	2	0	0
	10	1	1	1	1	1	1	1	0
Simultaneous textual description (multisensory)	1	1	1	1	1	1	1	1	0
	2	1	2	1	1	1	1	2	0
	3	2	2	1	2	1	2	0	0
	4	1	1	2	1	1	1	1	0
	5	1	1	1	1	1	2	1	1
	6	1	1	1	1	1	2	0	0
	7	1	1	1	1	1	1	2	1
	8	1	1	1	1	1	3	1	1
	9	3	1	2	2	1	6	1	0
	10	1	1	1	1	1	1	1	1
